# Supplementary material for: MicroRNA expression profile and identification of novel microRNA biomarkers for metabolic syndrome
Source: Bioengineered. 2021 Jul 16;12(1):3864–72. doi: 10.1080/21655979.2021.1952817 (PMC8806888; doi:10.1080/21655979.2021.1952817)
Supplement: Supplemental Material [file KBIE_A_1952817_SM0230.zip]

Archive with 3 entries (2 files):
- supplementary/
- supplementary/Table S1.docx
- supplementary/Table S2.docx
